# Supplementary material for: INDUCER OF CBF EXPRESSION 1 is a male fertility regulator impacting anther dehydration in Arabidopsis
Source: PLoS Genet. 2018 Oct 4;14(10):e1007695. doi: 10.1371/journal.pgen.1007695 (PMC6191155; doi:10.1371/journal.pgen.1007695)
Supplement: S1 Table — Genes expressed in the guard cell and the stamen are labeled. (XLSX) [file pgen.1007695.s010.xlsx]

## Sheet: S1 Table
Gene_ID	Symbol	Log2FoldChange	FDR	Guard cell	Stamen
AT3G45730	---	-2.49051	6.8e-09	guard cell	stamen
AT4G35770	STR15	-1.53404	0.0403355	guard cell	stamen
AT5G26000	TGG1	-1.83073	1.22e-17	guard cell	stamen
AT5G48375	TGG3	-1.34545	0.00259558	guard cell	stamen
AT2G46070	ATMPK12	-1.4302	0.00118598	guard cell	stamen
AT1G28330	DRM1	-1.55904	0.00163516	guard cell	stamen
AT1G33811	---	-2.6493	0.0329739	guard cell	stamen
AT4G16190	RD19C	-1.036	0.003069	guard cell	stamen
AT1G10740	---	-1.05047	5.96e-05	guard cell	stamen
AT2G14170	ALDH6B2	-1.06502	0.000583206	guard cell	stamen
AT5G02020	SIS	-1.06784	7.23e-05	guard cell	stamen
AT2G47600	MHX	-1.09345	0.000687306	guard cell	stamen
AT2G18050	HIS1-3	-1.12162	0.00303545	guard cell	stamen
AT3G19930	STP4	-1.13384	0.00835138	guard cell	stamen
AT3G15630	---	-1.24741	0.000610561	guard cell	stamen
AT1G22890	---	-1.36043	0.0137982	guard cell	stamen
AT2G15960	---	-1.49497	1.38e-05	guard cell	stamen
AT2G30250	WRKY25	-1.6892	0.000997233	guard cell	stamen
AT4G27260	GH3.5	-1.03128	0.00685303	guard cell	stamen
AT4G25940	---	-1.03908	9.36e-05	guard cell	stamen
AT5G63370	CDKG1	-1.09007	0.000373756	guard cell	stamen
AT3G51860	CAX3	-1.10536	0.00893994	guard cell	stamen
AT2G16750	---	-1.15523	4.01e-05	guard cell	stamen
AT5G15230	GASA4	-1.20809	0.0252816	guard cell	stamen
AT1G54920	---	-1.20816	6.06e-08	guard cell	stamen
AT3G10740	ASD1	-1.27988	1.73e-05	guard cell	stamen
AT3G52310	---	-1.30014	0.00648141	guard cell	stamen
AT5G25980	TGG2	-1.35231	3.21e-06	guard cell	stamen
AT3G06150	---	-1.63979	1.02e-06	guard cell	stamen
AT5G39080	---	-1.67724	0.0467409	guard cell	stamen
AT1G76590	---	-1.75052	0.00154587	guard cell	stamen
AT5G25840	---	-1.95563	2.08e-05	guard cell	stamen
AT1G20070	---	-8.36322	1.51e-61	guard cell	stamen
AT4G32920	---	-1.01766	1.15e-11	guard cell	stamen
AT3G57330	ACA11	-1.02327	0.00122045	guard cell	stamen
AT5G57050	ABI2	-1.03247	0.00764869	guard cell	stamen
AT1G16510	SAUR41	-1.06746	1.32e-07	guard cell	stamen
AT3G09760	---	-1.07089	2.06e-05	guard cell	stamen
AT5G38850	---	-1.08813	0.012873	guard cell	stamen
AT2G02970	APY6	-1.10019	0.000131754	guard cell	stamen
AT2G35750	---	-1.13432	0.00749998	guard cell	stamen
AT4G25480	DREB1A	-1.14847	3.43e-07	guard cell	stamen
AT3G63380	ACA12	-1.16739	0.00245544	guard cell	stamen
AT2G31980	CYS2	-1.32815	0.00229103	guard cell	stamen
AT5G03690	FBA4	-1.39996	0.0487809	guard cell	stamen
AT3G19960	ATM1	-1.43572	0.0166078	guard cell	stamen
AT2G15890	MEE14	-1.48763	9.23e-05	guard cell	stamen
AT1G03090	MCCA	-1.58314	3.26e-05	guard cell	stamen
AT1G05340	---	-1.99706	1.75e-07	guard cell	stamen
AT4G26200	ACS7	-2.97264	0.0138885	guard cell	stamen
AT4G38420	sks9	-3.79329	0.000419323	guard cell	stamen
AT3G50970	XERO2	-4.14305	1.71e-12	guard cell	stamen
AT2G24540	AFR	-6.7105	1.64e-18	guard cell	stamen
AT1G71410	---	-1.00419	1.62e-08	guard cell	stamen
AT1G02640	BXL2	-1.00972	0.00118742	guard cell	stamen
AT5G27920	---	-1.04113	0.000773959	guard cell	stamen
AT3G01310	---	-1.04713	0.000318748	guard cell	stamen
AT1G63180	UGE3	-1.07928	8.09e-05	guard cell	stamen
AT2G28450	---	-1.08893	1.94e-10	guard cell	stamen
AT3G44400	---	-1.08953	1.65e-06	guard cell	stamen
AT2G25730	---	-1.15528	3.27e-16	guard cell	stamen
AT4G01010	CNGC13	-1.20055	9.37e-05	guard cell	stamen
AT2G31945	---	-1.30678	0.00127144	guard cell	stamen
AT1G26130	---	-1.40463	3.12e-09	guard cell	stamen
AT2G33830	DRMH1	-2.43088	0.0345875	guard cell	stamen
AT2G38300	---	-2.51613	0.0404478	guard cell	stamen
AT1G04800	---	-2.6082	3.92e-08	guard cell	stamen
AT4G17970	ALMT12	-3.83432	0.0058862	guard cell	stamen
AT5G66400	RAB18	-5.88037	0.0132163	guard cell	stamen
AT5G51390	---	-1.01468	0.0249452	guard cell	stamen
AT2G18180	SFH10	-1.01899	0.0108772	guard cell	stamen
AT5G02230	---	-1.0331	0.0185007	guard cell	stamen
AT2G19800	MIOX2	-1.0393	0.00660051	guard cell	stamen
AT2G18700	TPS11	-1.09751	0.00263533	guard cell	stamen
AT5G03760	CSLA9	-1.09902	0.000736801	guard cell	stamen
AT2G19450	DGAT1	-1.10789	6.98e-06	guard cell	stamen
AT4G23700	CHX17	-1.12579	0.00188694	guard cell	stamen
AT3G05360	RLP30	-1.15642	0.0254506	guard cell	stamen
AT3G25990	GT-4	-1.17694	0.00343242	guard cell	stamen
AT3G47800	---	-1.22038	1.4e-05	guard cell	stamen
AT2G07560	AHA6	-1.22709	8.46e-05	guard cell	stamen
AT4G16680	---	-1.24272	0.00262107	guard cell	stamen
AT3G45300	IVD	-1.27712	0.000186565	guard cell	stamen
AT5G20250	DIN10	-1.28444	0.000518222	guard cell	stamen
AT1G74010	---	-1.43916	2.96e-05	guard cell	stamen
AT3G48360	BT2	-1.50166	2.93e-08	guard cell	stamen
AT1G23120	---	-1.53892	0.0314304	guard cell	stamen
AT1G11260	STP1	-1.80543	9.19e-05	guard cell	stamen
AT3G24140	FAMA	-3.92711	1.43e-06	guard cell	stamen
AT1G24400	LHT2	-1.01963	0.000168637	guard cell	stamen
AT2G22980	SCPL13	-1.03686	0.00353307	guard cell	stamen
AT5G54080	HGO	-1.04936	0.00458891	guard cell	stamen
AT5G61960	ML1	-1.05014	0.000285727	guard cell	stamen
AT2G02710	TLP1	-1.05512	0.00131758	guard cell	stamen
AT2G03980	---	-1.05685	0.00314919	guard cell	stamen
AT4G37610	BT5	-1.10074	0.00233349	guard cell	stamen
AT2G20320	---	-1.13208	0.000328264	guard cell	stamen
AT1G80660	AHA9	-1.18061	0.000286754	guard cell	stamen
AT3G57520	RFS2	-1.21365	2.13e-06	guard cell	stamen
AT4G14270	CID2	-1.29246	0.000318502	guard cell	stamen
AT4G29190	---	-1.38827	8.94e-06	guard cell	stamen
AT5G54510	GH3.6	-1.7851	5.67e-07	guard cell	stamen
AT1G58270	ZW9	-1.80438	0.000230413	guard cell	stamen
AT1G49500	---	-3.26079	1.78e-07	guard cell	stamen
AT5G48250	COL10	-1.05188	1.7e-07	guard cell	stamen
AT1G32120	---	-1.11862	0.0016746	guard cell	stamen
AT2G01200	IAA32	-1.95342	0.0202733	guard cell	stamen
AT3G62820	---	-2.03608	1.88e-06	guard cell	stamen
AT2G15880	PEX3	-1.01133	0.0178615	guard cell	stamen
AT1G04600	XI-A	-1.03019	0.000143045	guard cell	stamen
AT5G61380	APRR1	-1.12696	0.00326292	guard cell	stamen
AT5G24740	---	-1.22674	0.0268207	guard cell	stamen
AT3G15450	---	-1.36592	0.00551852	guard cell	stamen
AT2G05540	---	-2.27598	6.6e-07	guard cell	stamen
AT5G49680	KIP	-1.00501	2.7e-06	guard cell	-
AT1G23050	---	-1.01001	3.52e-05	guard cell	-
AT2G44590	DRP1D	-1.01389	0.00687456	guard cell	-
AT3G13065	SRF4	-1.01713	0.00013076	guard cell	-
AT5G09790	ATXR5	-1.02059	1.23e-07	guard cell	-
AT1G63390	---	-1.02357	0.00656137	guard cell	-
AT2G17430	MLO7	-1.02438	0.0462583	guard cell	-
AT4G14905	---	-1.02549	3.36e-06	guard cell	-
AT5G57140	PAP28	-1.02909	0.00199966	guard cell	-
AT1G49032	---	-1.03812	0.0243589	guard cell	-
AT4G16162	---	-1.03838	0.0441693	guard cell	-
AT5G66052	---	-1.03857	0.00023432	guard cell	-
AT1G14870	PCR2	-1.0411	0.00329884	guard cell	-
AT2G45315	---	-1.04231	0.0112828	guard cell	-
AT3G14460	---	-1.04251	0.0139182	guard cell	-
AT4G37770	ACS8	-1.04694	0.0489774	guard cell	-
AT5G53920	---	-1.052	0.000100025	guard cell	-
AT4G15200	AFH3	-1.06455	0.0289769	guard cell	-
AT4G30110	HMA2	-1.06851	0.000515354	guard cell	-
AT1G01760	---	-1.0703	0.0199499	guard cell	-
AT5G28320	---	-1.0751	0.0204926	guard cell	-
AT1G64630	WNK10	-1.0806	0.000100281	guard cell	-
AT1G62260	PCMP-E10	-1.08531	0.0282946	guard cell	-
AT1G64300	---	-1.09513	2.57e-05	guard cell	-
AT5G11140	---	-1.09724	0.00619	guard cell	-
AT1G64110	---	-1.09828	6.06e-13	guard cell	-
AT2G32190	---	-1.09907	0.00134546	guard cell	-
AT5G19600	SULTR3;5	-1.11848	4.19e-07	guard cell	-
AT3G59480	---	-1.13831	0.00018598	guard cell	-
AT3G17712	---	-1.14253	0.00153691	guard cell	-
AT5G61730	ABCA9	-1.15756	0.00359103	guard cell	-
AT2G41510	ATCKX1	-1.1973	0.0442253	guard cell	-
AT1G31240	---	-1.19832	0.00468172	guard cell	-
AT1G03200	---	-1.20002	0.000455785	guard cell	-
AT4G18195	PUP8	-1.20048	0.000328264	guard cell	-
AT4G31408	---	-1.20641	0.00863595	guard cell	-
AT1G63380	---	-1.21026	0.000318502	guard cell	-
AT3G59290	EPSIN3	-1.23033	2.65e-06	guard cell	-
AT2G33385	ARPC2B	-1.2359	0.000734051	guard cell	-
AT4G15120	---	-1.26282	2.48e-07	guard cell	-
AT5G40720	---	-1.26747	2.69e-05	guard cell	-
AT5G07380	---	-1.27264	0.0140379	guard cell	-
AT3G18950	---	-1.2759	1.45e-05	guard cell	-
AT1G31710	---	-1.28138	0.00457045	guard cell	-
AT1G18940	---	-1.28204	0.0428067	guard cell	-
AT1G44120	---	-1.29121	8.64e-09	guard cell	-
AT5G25620	YUC6	-1.32514	4.77e-05	guard cell	-
AT3G21320	---	-1.33707	6.4e-07	guard cell	-
AT4G36450	MPK14	-1.33909	0.000507679	guard cell	-
AT1G21320	NSRB	-1.35139	0.0323089	guard cell	-
AT1G26558	---	-1.36033	0.000336838	guard cell	-
AT4G01335	---	-1.36084	0.0170332	guard cell	-
AT2G21490	LEA	-1.37349	0.00360002	guard cell	-
AT5G56780	ET2	-1.37449	1.18e-07	guard cell	-
AT1G14640	---	-1.38128	4.21e-07	guard cell	-
AT5G28400	---	-1.40095	0.0171474	guard cell	-
AT1G02230	NAC004	-1.42009	0.0451797	guard cell	-
AT3G47980	---	-1.45228	0.00747719	guard cell	-
AT2G40340	DREB2C	-1.46153	0.0364479	guard cell	-
AT3G46690	UGT76E4	-1.5167	0.0391569	guard cell	-
AT3G48390	---	-1.54754	1.94e-06	guard cell	-
AT2G40095	---	-1.5554	0.000503786	guard cell	-
AT4G34250	KCS16	-1.55662	0.0395934	guard cell	-
AT3G47110	---	-1.56179	0.0261543	guard cell	-
AT3G04440	---	-1.57911	0.00086693	guard cell	-
AT3G45410	LECRK13	-1.58613	0.0283704	guard cell	-
AT5G39190	GLP5A	-1.61243	0.00670103	guard cell	-
AT3G54730	---	-1.63531	0.00852587	guard cell	-
AT1G64563	---	-1.63543	0.00149857	guard cell	-
AT4G18197	PUP7	-1.66574	0.00360002	guard cell	-
AT5G22794	---	-1.66954	0.000314995	guard cell	-
AT5G65080	MAF5	-1.67569	0.00103705	guard cell	-
AT5G39160	GLP2A	-1.68419	0.0119382	guard cell	-
AT4G36850	---	-1.689	2.77e-05	guard cell	-
AT1G02670	---	-1.73974	3.12e-11	guard cell	-
AT5G14470	GLCAK2	-1.76941	1.15e-07	guard cell	-
AT1G34460	CYCB1;5	-1.78538	3.98e-06	guard cell	-
AT3G23510	---	-1.78615	0.000318502	guard cell	-
AT1G08890	SUGTL4	-1.80098	0.00060502	guard cell	-
AT1G36920	---	-1.80294	0.000989177	guard cell	-
AT4G21680	NPF7.2	-1.83057	1.19e-05	guard cell	-
AT5G24206	---	-1.83201	0.000578355	guard cell	-
AT2G27035	ENODL20	-1.833	0.00319468	guard cell	-
AT3G27250	---	-1.87219	1.53e-06	guard cell	-
AT3G44765	---	-1.98405	0.00693548	guard cell	-
AT3G03700	---	-2.13067	8.99e-08	guard cell	-
AT3G28640	PCMP-E79	-2.47761	0.0450607	guard cell	-
AT2G20875	EPF1	-3.32573	0.0119425	guard cell	-
AT1G49952	---	-3.78382	0.00154831	guard cell	-
AT2G29110	ATGLR2.8	-3.85202	0.00241497	guard cell	-
AT3G22142	---	-4.14336	0.000810675	guard cell	-
AT3G21180	ACA9	-1.00939	0.000668579	-	stamen
AT4G38190	CSLD4	-1.02047	0.00114407	-	stamen
AT2G25090	CIPK16	-1.02537	0.0464987	-	stamen
AT3G28830	---	-1.0279	0.0395934	-	stamen
AT3G62640	---	-1.03115	0.0011775	-	stamen
AT2G33420	---	-1.03818	0.00485244	-	stamen
AT3G06830	PME23	-1.04251	0.000216439	-	stamen
AT5G39420	cdc2cAt	-1.06094	0.0129092	-	stamen
AT5G39400	PTEN1	-1.06798	0.00394944	-	stamen
AT1G67290	GLOX1	-1.07233	0.0176313	-	stamen
AT1G66210	SBT3.16	-1.08796	0.00320987	-	stamen
AT2G45570	CYP76C2	-1.09188	0.0051137	-	stamen
AT1G11100	---	-1.13245	7.45e-05	-	stamen
AT2G31830	---	-1.14027	1.57e-07	-	stamen
AT3G01420	DOX1	-1.14311	0.0288433	-	stamen
AT2G18470	PERK4	-1.15579	0.00764192	-	stamen
AT2G32460	MYB101	-1.17034	0.000372456	-	stamen
AT2G16730	BGAL13	-1.2208	0.000318748	-	stamen
AT3G46900	COPT2	-1.23131	0.0172	-	stamen
AT1G17540	---	-1.24367	0.000982744	-	stamen
AT4G00350	DTX34	-1.37705	4.87e-06	-	stamen
AT2G41860	CPK14	-1.40021	0.000150681	-	stamen
AT3G20340	---	-1.42244	4.47e-05	-	stamen
AT5G27870	PME28	-1.46665	2.84e-05	-	stamen
AT1G02310	MAN1	-1.55912	0.0470913	-	stamen
AT5G24910	CYP714A1	-1.61663	0.0272986	-	stamen
AT3G44070	---	-1.63533	3.57e-05	-	stamen
AT5G60470	---	-1.76518	0.0256905	-	stamen
AT2G18550	ATHB-21	-2.30352	0.0189952	-	stamen
AT2G31083	CLE5	-2.48212	0.016173	-	stamen
AT2G31085	CLE6	-2.61995	0.00676879	-	stamen
AT4G29640	CDA5	-3.49733	0.0252816	-	stamen
AT3G14040	---	-1.00389	0.037954	-	-
AT4G35280	ZAT3	-1.0052	0.00760856	-	-
AT3G23060	---	-1.0078	0.000433876	-	-
AT2G15555	---	-1.0092	0.00124882	-	-
AT5G54560	---	-1.01009	0.00712837	-	-
AT5G22796	---	-1.01134	0.0065941	-	-
AT2G06535	---	-1.0122	0.00255052	-	-
AT4G19890	---	-1.01846	0.0155339	-	-
AT5G13230	PCMP-H89	-1.01951	0.0330845	-	-
AT4G13960	---	-1.02079	0.0022917	-	-
AT4G11720	HAP2	-1.0208	6.72e-05	-	-
AT3G26480	---	-1.02361	0.0482559	-	-
AT5G57810	TET15	-1.02385	0.0434408	-	-
AT2G17180	ZAT2	-1.0258	0.000244618	-	-
AT5G49420	---	-1.031	0.0328167	-	-
AT1G07850	---	-1.03374	1.86e-05	-	-
AT4G14368	---	-1.03551	2.35e-08	-	-
AT4G33230	PME45	-1.03792	0.0034381	-	-
AT3G01935	---	-1.03898	0.00190368	-	-
AT2G32660	AtRLP22	-1.03903	0.0225617	-	-
AT5G14990	---	-1.03998	0.0137647	-	-
AT2G27120	POL2B	-1.04608	3.69e-05	-	-
AT1G70040	---	-1.04924	0.0324675	-	-
AT4G01760	---	-1.05868	0.00103179	-	-
AT2G26610	---	-1.06378	0.000566939	-	-
AT3G52980	---	-1.06984	0.0115306	-	-
AT2G24620	---	-1.07021	0.0345875	-	-
AT5G43300	GDPD3	-1.07248	0.00279433	-	-
AT5G20710	BGAL7	-1.07322	0.0278122	-	-
AT5G11130	---	-1.07429	8.49e-06	-	-
AT5G51480	SKS2	-1.07715	0.000633751	-	-
AT3G22510	---	-1.07798	0.00106245	-	-
AT5G45520	---	-1.08216	0.0104096	-	-
AT1G04470	---	-1.08574	0.005923	-	-
AT1G11610	CYP71A18	-1.09094	0.0294213	-	-
AT5G30500	GOLS10	-1.09319	0.00344818	-	-
AT1G05333	---	-1.09547	6.99e-10	-	-
AT1G49120	ERF117	-1.0957	0.00536734	-	-
AT4G05005	---	-1.09762	0.0292048	-	-
AT5G67550	---	-1.09902	9.25e-06	-	-
AT5G41310	---	-1.10096	0.000234695	-	-
AT5G59660	---	-1.10367	0.00859146	-	-
AT1G71680	---	-1.10849	4.87e-06	-	-
AT2G37010	WBC30	-1.12043	1.87e-05	-	-
AT3G29050	CRRSP14	-1.12171	0.00590738	-	-
AT4G26330	UNE17	-1.12832	0.00266962	-	-
AT4G10603	---	-1.13613	0.000483137	-	-
AT3G22000	CRRSP30	-1.14284	8.61e-06	-	-
AT2G47120	---	-1.1524	0.0202002	-	-
AT3G22040	CRRSP34	-1.15298	0.00076713	-	-
AT5G46650	ATL30	-1.15645	1.01e-05	-	-
AT5G00985	---	-1.15987	0.0231018	-	-
AT5G59200	PCMP-E41	-1.16908	0.00166702	-	-
AT5G04347	---	-1.17124	0.0366679	-	-
AT1G66235	---	-1.17377	0.00364115	-	-
AT4G32510	---	-1.17673	0.000423944	-	-
AT5G49150	ATGEX2	-1.17674	2.44e-05	-	-
AT3G29255	---	-1.18283	0.0305668	-	-
AT5G61680	---	-1.18405	0.0212027	-	-
AT1G58050	---	-1.18662	0.0146413	-	-
AT3G60920	---	-1.1903	0.00426336	-	-
AT2G19890	---	-1.19782	0.000399265	-	-
AT3G01230	---	-1.20547	0.0117806	-	-
AT1G08140	CHX6A	-1.21947	0.000350149	-	-
AT4G31354	---	-1.22285	0.0336181	-	-
AT3G44235	---	-1.22523	0.0275185	-	-
AT3G15440	IAA9	-1.22654	0.0121576	-	-
AT2G17010	MSL8	-1.24386	1.68e-10	-	-
AT3G05780	LON3	-1.2441	0.0295499	-	-
AT5G61700	ABCA12	-1.25415	4.64e-10	-	-
AT1G76220	---	-1.25658	0.0278054	-	-
AT3G12833	---	-1.26675	0.0157947	-	-
AT1G32850	UBP11	-1.26738	0.00191198	-	-
AT3G59295	---	-1.26749	1.8e-05	-	-
AT4G10767	SCRL21	-1.27732	0.0112828	-	-
AT1G67623	---	-1.27805	0.0140276	-	-
AT1G30710	---	-1.27917	0.000435005	-	-
AT4G20703	---	-1.28289	0.0154305	-	-
AT4G20670	CRRSP41	-1.28676	0.00740898	-	-
AT1G10747	ESF1.1	-1.28949	0.000588677	-	-
AT3G08315	---	-1.30218	1.51e-07	-	-
AT4G05660	---	-1.30347	1.91e-05	-	-
AT4G20700	---	-1.30466	1.32e-05	-	-
AT5G43580	---	-1.31431	0.0297467	-	-
AT4G08360	---	-1.31481	0.0450282	-	-
AT1G36922	---	-1.3178	1.16e-05	-	-
AT3G43930	---	-1.31896	0.00276981	-	-
AT5G06690	WCRKC1	-1.33628	0.0021196	-	-
AT5G06765	---	-1.34044	0.00942013	-	-
AT1G07340	STP2	-1.34546	0.0108389	-	-
AT5G03295	---	-1.36255	0.0468636	-	-
AT4G02660	---	-1.38481	6.78e-07	-	-
AT1G31740	BGAL15	-1.38655	0.000728266	-	-
AT1G11560	OST3A	-1.39068	0.00471224	-	-
AT3G26940	CDG1	-1.39355	1.57e-07	-	-
AT1G43145	---	-1.4431	0.00196408	-	-
AT5G25755	---	-1.45646	0.0124796	-	-
AT2G27145	LCR9	-1.45751	4.41e-05	-	-
AT5G58412	---	-1.46131	0.00066366	-	-
AT2G16016	---	-1.4639	0.0269648	-	-
AT3G22030	---	-1.46585	0.00138867	-	-
AT5G63070	RPS15F	-1.47504	0.0128775	-	-
AT5G57400	---	-1.4812	0.000482655	-	-
AT1G32172	---	-1.52388	0.00955404	-	-
AT4G31351	---	-1.54203	0.000328264	-	-
AT1G03240	---	-1.55933	0.000244618	-	-
AT4G35680	---	-1.57389	0.0491432	-	-
AT5G45570	---	-1.58979	0.000198112	-	-
AT2G11570	---	-1.60557	0.00146948	-	-
AT2G24080	---	-1.614	0.0226279	-	-
AT1G50390	---	-1.63411	0.032252	-	-
AT1G09417	---	-1.63897	0.0403117	-	-
AT5G61890	ERF114	-1.64099	0.000925846	-	-
AT5G22799	---	-1.64128	6.08e-05	-	-
AT5G43530	RAD5B	-1.64967	0.00132069	-	-
AT1G06133	---	-1.65237	0.0443647	-	-
AT2G05642	---	-1.65655	7.04e-06	-	-
AT5G18636	---	-1.6791	0.00759651	-	-
AT5G48100	TT10	-1.69235	8.64e-09	-	-
AT5G12270	---	-1.70355	0.00165058	-	-
AT4G08225	---	-1.71649	0.0181943	-	-
AT5G41430	---	-1.72363	0.00962462	-	-
AT5G04635	---	-1.72612	0.0110928	-	-
AT4G14811	MIR780A	-1.72969	0.000196289	-	-
AT3G06095	---	-1.73778	3.1e-06	-	-
AT3G04175	---	-1.77136	0.0482712	-	-
AT2G13547	---	-1.77218	0.000971235	-	-
AT1G09467	---	-1.78946	0.00675068	-	-
AT3G01870	---	-1.79029	3.9e-09	-	-
AT5G34869	---	-1.7904	0.0489774	-	-
AT1G11070	---	-1.81089	1.86e-05	-	-
AT3G08495	---	-1.81634	0.00246041	-	-
AT5G51780	---	-1.81972	0.00863595	-	-
AT4G35685	---	-1.82768	0.0243589	-	-
AT5G41830	---	-1.83664	9.05e-05	-	-
AT4G04030	ATOFP9	-1.84764	0.0310814	-	-
AT1G09245	SPH14	-1.8952	1.33e-12	-	-
AT3G05395	---	-1.89925	0.0135661	-	-
AT4G36740	HB-5	-1.94103	0.00772474	-	-
AT1G65342	---	-1.96945	0.000246499	-	-
AT3G05950	---	-2.00731	0.00226475	-	-
AT2G25344	LCR14	-2.04903	0.000173616	-	-
AT4G34530	BHLH63	-2.06221	0.0011128	-	-
AT1G07467	---	-2.1409	0.000116105	-	-
AT5G17500	---	-2.14521	0.0307122	-	-
AT1G33055	---	-2.15403	2.46e-06	-	-
AT1G06883	---	-2.15462	0.000202772	-	-
AT3G14185	---	-2.17329	0.0115125	-	-
AT1G07423	---	-2.18167	0.0164145	-	-
AT1G09197	---	-2.21396	0.00016053	-	-
AT3G09795	---	-2.25338	2.69e-05	-	-
AT2G11851	---	-2.27129	0.000244618	-	-
AT1G27620	---	-2.35063	0.0330282	-	-
AT1G61390	---	-2.3731	0.0465747	-	-
AT2G07115	---	-2.43303	0.0202056	-	-
AT5G27090	AGL54	-2.43463	0.000354165	-	-
AT2G13463	---	-2.44552	1.15e-05	-	-
AT5G45475	---	-2.4734	0.0470913	-	-
AT1G37113	---	-2.50474	1.38e-05	-	-
AT1G05173	---	-2.51497	1.63e-10	-	-
AT4G06780	---	-2.53177	0.0355611	-	-
AT1G05510	OBAP1A	-2.55935	0.0225617	-	-
AT3G28880	---	-2.60693	0.0264402	-	-
AT4G18330	---	-2.62036	0.0149148	-	-
AT5G45240	---	-2.64016	1.61e-09	-	-
AT3G11550	CASP2	-2.65469	0.0177884	-	-
AT2G05695	---	-2.74383	0.0475607	-	-
AT1G64795	---	-2.75487	0.0137889	-	-
AT4G28800	---	-2.76024	0.0147079	-	-
AT2G26720	---	-2.89242	0.00378803	-	-
AT3G04235	---	-2.90165	0.0495531	-	-
AT1G64130	---	-2.93172	0.0168608	-	-
AT5G38540	---	-2.97041	0.0489715	-	-
AT3G46614	---	-3.03937	0.000663407	-	-
AT1G49938	---	-3.08314	0.00909488	-	-
AT2G11405	---	-3.09074	0.0358693	-	-
AT1G14220	---	-3.0953	0.0332038	-	-
AT4G06688	---	-3.18603	0.037954	-	-
AT5G60530	---	-3.21091	0.0174383	-	-
AT1G75600	---	-3.25549	0.000522997	-	-
AT2G05914	---	-3.26726	0.0452295	-	-
AT1G72000	INVF	-3.29735	0.0299716	-	-
AT2G36640	ECP63	-3.36448	0.0306072	-	-
AT3G24542	---	-3.37491	0.0157258	-	-
AT4G07135	---	-3.4916	0.00946751	-	-
AT5G47450	TIP2-3	-3.51921	0.00852587	-	-
AT5G28885	---	-3.60238	0.00800156	-	-
AT5G43570	---	-3.69153	0.00499323	-	-
AT4G08620	SULTR1;1	-3.70027	0.00204056	-	-
AT1G12130	---	-3.7295	2.71e-05	-	-
AT1G19530	---	-3.75353	0.00629962	-	-
AT2G04060	---	-3.75602	0.00936195	-	-
AT3G46260	---	-3.83378	0.00269912	-	-
AT3G08675	---	-3.85375	0.00134524	-	-
AT2G08455	---	-3.9376	0.0102442	-	-
AT3G03660	WOX11	-3.9775	0.000690849	-	-
AT2G45680	TCP9	8.34656	2.02e-66	guard cell	stamen
AT1G57590	PAE2	4.09792	0.00065314	guard cell	stamen
AT5G65720	NIFS1	4.02104	8.77e-05	guard cell	stamen
AT1G23130	---	3.92508	8.58e-09	guard cell	stamen
AT1G21240	WAK3	3.83405	1.4e-05	guard cell	stamen
AT1G31580	ECS1	3.697	2.85e-16	guard cell	stamen
AT4G23220	CRK14	3.53653	0.006496	guard cell	stamen
AT3G01550	PPT2	3.41787	0.000905927	guard cell	stamen
AT3G49580	LSU1	3.37564	0.00113548	guard cell	stamen
AT5G64770	RGF9	3.25894	0.00594497	guard cell	stamen
AT1G22800	---	3.1144	0.0196064	guard cell	stamen
AT5G64120	PER71	3.02795	0.0162462	guard cell	stamen
AT1G07450	---	2.99317	0.00865872	guard cell	stamen
AT5G38130	---	2.96077	0.0102007	guard cell	stamen
AT5G51720	NEET	2.95181	7.95e-16	guard cell	stamen
AT1G51820	---	2.92211	0.0471441	guard cell	stamen
AT4G27300	SD11	2.89826	0.00816812	guard cell	stamen
AT4G15210	BAM5	2.89543	6.74e-20	guard cell	stamen
AT4G14365	XBAT34	2.86842	0.00025985	guard cell	stamen
AT1G21250	WAK1	2.85995	0.000821516	guard cell	stamen
AT4G14690	ELIP2	2.79464	4.77e-05	guard cell	stamen
AT5G03350	LLP	2.76629	2.33e-06	guard cell	stamen
AT3G11110	ATL66	2.76303	3.59e-05	guard cell	stamen
AT4G24700	---	2.71538	0.0287131	guard cell	stamen
AT5G48850	SDI1	2.7018	0.0228712	guard cell	stamen
AT4G23600	CORI3	2.61705	5.58e-06	guard cell	stamen
AT2G47130	SDR3A	2.54523	0.0347059	guard cell	stamen
AT3G17609	HYH	2.52342	0.000193854	guard cell	stamen
AT4G21390	B120	2.49798	0.0478263	guard cell	stamen
AT2G43510	ATTI1	2.4972	0.00465155	guard cell	stamen
AT3G50280	---	2.48093	0.0182606	guard cell	stamen
AT1G05560	UGT1	2.44428	0.0295495	guard cell	stamen
AT3G01500	BCA1	2.42103	0.00544421	guard cell	stamen
AT5G17220	GSTF12	2.3948	2.33e-07	guard cell	stamen
AT2G46650	CYTB5-C	2.39455	1.8e-14	guard cell	stamen
AT5G52320	CYP96A4	2.37521	0.0119618	guard cell	stamen
AT5G62140	---	2.36416	0.00150129	guard cell	stamen
AT5G42800	DFRA	2.35589	0.0358311	guard cell	stamen
AT5G07460	MRSA2	2.35138	6.14e-09	guard cell	stamen
AT4G24110	---	2.3334	0.00370255	guard cell	stamen
AT4G36500	---	2.33147	0.0051944	guard cell	stamen
AT4G00050	UNE10	2.32929	0.00513651	guard cell	stamen
AT3G59220	PRN1	2.32091	0.00253685	guard cell	stamen
AT5G38980	---	2.3208	2.51e-21	guard cell	stamen
AT5G48740	---	2.31512	0.00830443	guard cell	stamen
AT5G28020	CYSD2	2.30643	0.0158362	guard cell	stamen
AT5G19240	---	2.29237	5.58e-06	guard cell	stamen
AT4G17340	TIP2-2	2.28245	0.00316509	guard cell	stamen
AT3G28270	---	2.26341	4.88e-07	guard cell	stamen
AT4G12910	SCPL20	2.25842	7.41e-08	guard cell	stamen
AT1G01250	ERF023	2.25094	0.0329511	guard cell	stamen
AT2G15020	---	2.24303	0.0372655	guard cell	stamen
AT2G31380	BBX25	2.23165	5.58e-06	guard cell	stamen
AT1G53920	GLIP5	2.22478	0.00779548	guard cell	stamen
AT4G28250	EXPB3	2.1945	4.06e-17	guard cell	stamen
AT3G23250	MYB15	2.18868	0.0134491	guard cell	stamen
AT2G24600	---	2.18342	0.00154287	guard cell	stamen
AT1G32900	GBSS1	2.1806	0.00599346	guard cell	stamen
AT4G26530	FBA5	2.15744	0.000159741	guard cell	stamen
AT1G80130	---	2.15374	8.93e-06	guard cell	stamen
AT1G72920	---	2.14151	0.0401964	guard cell	stamen
AT1G53070	---	2.13738	0.000249338	guard cell	stamen
AT2G43100	IPMI2	2.13648	0.0154098	guard cell	stamen
AT5G53370	ATPMEPCRF	2.13221	0.000125849	guard cell	stamen
AT5G52750	HIPP13	2.08973	0.00689852	guard cell	stamen
AT4G30280	XTH18	2.08825	0.0131938	guard cell	stamen
AT5G42760	---	2.08132	1.38e-10	guard cell	stamen
AT5G52760	HIPP14	2.07635	0.0137844	guard cell	stamen
AT3G51240	F3H	2.06849	0.0269795	guard cell	stamen
AT3G59700	LECRK55	2.06296	0.000174333	guard cell	stamen
AT2G36970	UGT86A1	2.05684	0.000285599	guard cell	stamen
AT5G22580	---	2.05225	0.00886626	guard cell	stamen
AT1G19960	---	2.0504	0.00540155	guard cell	stamen
AT5G63180	---	2.04376	0.00982101	guard cell	stamen
AT2G04039	---	2.04169	3.41e-05	guard cell	stamen
AT1G19020	---	2.0413	0.00651212	guard cell	stamen
AT3G63140	CSP41A	2.02769	2.93e-08	guard cell	stamen
AT1G06000	UGT89C1	2.01771	1.2e-08	guard cell	stamen
AT1G23205	---	2.00127	6.71e-17	guard cell	stamen
AT5G62210	---	1.99998	4.42e-11	guard cell	stamen
AT5G04140	GLU1	1.97585	1.46e-25	guard cell	stamen
AT4G02810	FAF1	1.97331	0.0344118	guard cell	stamen
AT1G02820	LEA2	1.96994	6.48e-05	guard cell	stamen
AT1G48100	---	1.959	5.59e-05	guard cell	stamen
AT4G31500	CYP83B1	1.91653	2.02e-07	guard cell	stamen
AT5G13930	CHS	1.88729	0.000835413	guard cell	stamen
AT1G24575	---	1.87084	0.000999413	guard cell	stamen
AT3G01440	PNSL3	1.86054	0.00941194	guard cell	stamen
AT4G38970	FBA2	1.85822	3.26e-18	guard cell	stamen
AT1G78370	GSTU20	1.84428	1.25e-13	guard cell	stamen
AT4G38550	---	1.84273	0.00755896	guard cell	stamen
AT5G05270	CHI3	1.84106	0.0253231	guard cell	stamen
AT1G14150	PNSL2	1.83611	0.000184099	guard cell	stamen
AT3G11480	BSMT1	1.83077	1.29e-13	guard cell	stamen
AT4G33050	EDA39	1.82319	0.000399922	guard cell	stamen
AT1G58420	---	1.82277	0.0304416	guard cell	stamen
AT5G63580	FLS2	1.82098	6.74e-05	guard cell	stamen
AT3G04210	---	1.81482	0.0202005	guard cell	stamen
AT5G01015	---	1.80695	0.000253732	guard cell	stamen
AT5G47220	ERF2	1.80341	0.000239103	guard cell	stamen
AT5G26220	GGCT2;1	1.80291	9.88e-06	guard cell	stamen
AT1G10640	---	1.79337	0.0347059	guard cell	stamen
AT3G61220	---	1.79116	1.92e-10	guard cell	stamen
AT3G27690	LHCB2.4	1.78814	0.0116825	guard cell	stamen
AT1G75280	---	1.78481	1.04e-05	guard cell	stamen
AT1G72430	---	1.78245	6.23e-06	guard cell	stamen
AT2G46450	CNGC12	1.78233	3.39e-09	guard cell	stamen
AT1G17745	PGDH	1.77594	5e-27	guard cell	stamen
AT4G36220	CYP84A1	1.76343	0.0145769	guard cell	stamen
AT2G46400	WRKY46	1.75948	0.0108542	guard cell	stamen
AT3G63160	---	1.75299	0.00327627	guard cell	stamen
AT3G18280	---	1.74524	0.000222634	guard cell	stamen
AT5G17330	GAD1	1.72541	0.000771001	guard cell	stamen
AT5G22500	FAR1	1.7155	0.000143688	guard cell	stamen
AT5G13320	PBS3	1.71478	0.0214333	guard cell	stamen
AT2G41120	---	1.70949	0.0476538	guard cell	stamen
AT1G03820	---	1.70273	0.00582295	guard cell	stamen
AT1G09340	CRB	1.69422	5.45e-34	guard cell	stamen
AT1G29510	SAUR67	1.68528	0.00124595	guard cell	stamen
AT5G09660	PMDH2	1.68349	1.49e-17	guard cell	stamen
AT1G20020	LFNR2	1.67993	1.13e-24	guard cell	stamen
AT5G50915	BHLH137	1.67973	0.0148909	guard cell	stamen
AT3G02730	TRXF1	1.67623	1.68e-29	guard cell	stamen
AT5G58260	ndhN	1.66975	0.00171304	guard cell	stamen
AT3G56710	SIB1	1.66028	0.0145175	guard cell	stamen
AT2G36145	---	1.65009	0.000339411	guard cell	stamen
AT3G12700	---	1.64755	0.00251535	guard cell	stamen
AT4G31870	GPX7	1.63723	0.0154701	guard cell	stamen
AT3G10080	---	1.63136	0.00069425	guard cell	stamen
AT1G44575	PSBS	1.62426	4.65e-09	guard cell	stamen
AT1G23740	AOR	1.61335	3.29e-08	guard cell	stamen
AT1G28400	---	1.60753	4.48e-08	guard cell	stamen
AT2G41090	CML10	1.60654	7.09e-07	guard cell	stamen
AT5G16570	GLN1-4	1.59274	2.64e-09	guard cell	stamen
AT1G24070	CSLA10	1.59036	3.43e-07	guard cell	stamen
AT5G55250	IAMT1	1.58529	4.85e-05	guard cell	stamen
AT3G52400	SYP122	1.58053	0.0239905	guard cell	stamen
AT5G25440	---	1.57966	0.0265907	guard cell	stamen
AT2G01590	CRR3	1.56804	4.17e-07	guard cell	stamen
AT1G69160	---	1.55982	0.00160802	guard cell	stamen
AT3G50270	---	1.55883	0.0116893	guard cell	stamen
AT1G18590	SOT17	1.55535	0.00193219	guard cell	stamen
AT2G19650	---	1.55031	0.0104096	guard cell	stamen
AT1G16730	UP6	1.54854	0.0135638	guard cell	stamen
AT1G60390	PGL2	1.54419	0.0244851	guard cell	stamen
AT1G28600	---	1.54368	0.00175815	guard cell	stamen
AT2G06050	OPR3	1.54011	1.53e-10	guard cell	stamen
AT1G18060	---	1.5379	1.56e-10	guard cell	stamen
AT5G16190	ATCSLA11	1.536	4.26e-06	guard cell	stamen
AT1G10370	GSTU17	1.53393	3.12e-05	guard cell	stamen
AT1G72940	---	1.52366	0.000275272	guard cell	stamen
AT1G55480	ZKT	1.523	2.42e-08	guard cell	stamen
AT1G19670	CLH1	1.51347	1.45e-09	guard cell	stamen
AT4G01080	TBL26	1.51322	5.93e-08	guard cell	stamen
AT3G08860	PYD4	1.51239	0.00620439	guard cell	stamen
AT4G28660	PSB28	1.50616	3.24e-18	guard cell	stamen
AT3G48520	CYP94B3	1.50132	0.0438787	guard cell	stamen
AT1G19150	LHCA6	1.50053	7.51e-08	guard cell	stamen
AT1G60730	---	1.49798	0.0411069	guard cell	stamen
AT3G55800	SBPASE	1.49058	2.01e-29	guard cell	stamen
AT1G62180	APR2	1.49051	1.46e-06	guard cell	stamen
AT1G42970	GAPB	1.48234	9.52e-23	guard cell	stamen
AT1G12845	---	1.47906	0.00750499	guard cell	stamen
AT1G35420	---	1.47795	2.85e-05	guard cell	stamen
AT2G44300	---	1.47426	0.0351697	guard cell	stamen
AT1G79410	OCT5	1.47365	0.00630628	guard cell	stamen
AT1G21310	EXT3	1.46403	0.000295449	guard cell	stamen
AT1G31335	---	1.46225	0.000632323	guard cell	stamen
AT1G76180	ERD14	1.46004	0.0232598	guard cell	stamen
AT5G48880	KAT5	1.45788	6.58e-06	guard cell	stamen
AT2G29650	ANTR1	1.45682	0.0437261	guard cell	stamen
AT1G49750	---	1.45675	2.46e-06	guard cell	stamen
AT2G30860	GSTF9	1.45472	4.76e-06	guard cell	stamen
AT5G07030	---	1.45233	2.42e-05	guard cell	stamen
AT2G35960	NHL12	1.44782	3.31e-10	guard cell	stamen
AT4G16980	---	1.44597	9.32e-06	guard cell	stamen
AT2G26530	AR781	1.44557	0.00852107	guard cell	stamen
AT2G01610	---	1.44363	3.05e-07	guard cell	stamen
AT4G17490	ERF6	1.44279	0.00891166	guard cell	stamen
AT4G13180	---	1.44278	0.046476	guard cell	stamen
AT4G15430	---	1.43478	0.00678888	guard cell	stamen
AT5G42650	CYP74A	1.43126	6.78e-08	guard cell	stamen
AT4G12830	---	1.42612	0.0270298	guard cell	stamen
AT3G15680	---	1.42349	1.48e-07	guard cell	stamen
AT4G16140	---	1.41607	2.49e-08	guard cell	stamen
AT2G34460	---	1.41381	2.45e-05	guard cell	stamen
AT1G75690	LQY1	1.41041	7.71e-14	guard cell	stamen
AT1G32080	PLGG1	1.40672	9.17e-10	guard cell	stamen
AT3G16250	PNSB3	1.40329	3.1e-07	guard cell	stamen
AT1G52290	PERK15	1.39707	0.00872702	guard cell	stamen
AT1G31550	---	1.39664	1.8e-06	guard cell	stamen
AT1G15980	PNSB1	1.39311	7.88e-10	guard cell	stamen
AT1G75500	WAT1	1.39288	6.71e-07	guard cell	stamen
AT1G55210	DIR20	1.38999	2.35e-08	guard cell	stamen
AT4G31840	ENODL15	1.38831	0.0123364	guard cell	stamen
AT1G54020	---	1.38555	0.00172625	guard cell	stamen
AT2G43550	ATTI6	1.38543	0.000230413	guard cell	stamen
AT2G34620	---	1.38529	1.76e-09	guard cell	stamen
AT4G14440	ECI3	1.38511	0.000238723	guard cell	stamen
AT1G64900	CYP89A2	1.36557	0.0209768	guard cell	stamen
AT4G23800	HMGB6	1.36556	0.000279061	guard cell	stamen
AT2G13820	---	1.36164	0.0268257	guard cell	stamen
AT1G32470	GDH3	1.3613	2.65e-08	guard cell	stamen
AT4G12580	---	1.35756	4.02e-05	guard cell	stamen
AT1G70760	ndhL	1.35755	0.000282128	guard cell	stamen
AT3G17840	RLK902	1.35751	4.75e-13	guard cell	stamen
AT3G61870	---	1.35664	4.21e-14	guard cell	stamen
AT3G01060	---	1.35435	0.00129984	guard cell	stamen
AT4G37450	AGP18	1.353	5.34e-07	guard cell	stamen
AT1G27480	LCAT1	1.34951	0.000141477	guard cell	stamen
AT4G15510	PPD1	1.34864	1.18e-05	guard cell	stamen
AT5G55170	SUMO3	1.3479	0.00544421	guard cell	stamen
AT1G17050	SPS2	1.34686	0.000399922	guard cell	stamen
AT1G73590	PIN1	1.34643	0.00196119	guard cell	stamen
AT4G16590	ATCSLA01	1.3436	5.47e-06	guard cell	stamen
AT3G02120	---	1.34273	0.00893994	guard cell	stamen
AT1G17170	GSTU24	1.34202	9.76e-06	guard cell	stamen
AT3G54050	CFBP1	1.33926	1.3e-23	guard cell	stamen
AT1G13250	GATL3	1.339	3.4e-06	guard cell	stamen
AT1G74730	---	1.33824	7.84e-18	guard cell	stamen
AT5G10400	HTR2	1.3358	1.22e-09	guard cell	stamen
AT1G12110	NPF6.3	1.32309	0.00184001	guard cell	stamen
AT3G54420	EP3	1.32132	5.47e-06	guard cell	stamen
AT5G53880	---	1.32076	0.000999549	guard cell	stamen
AT5G54270	LHCB3	1.31553	0.00488608	guard cell	stamen
AT4G38770	PRP4	1.31469	1.3e-05	guard cell	stamen
AT2G31790	UGT74C1	1.312	1.1e-06	guard cell	stamen
AT5G42070	---	1.31086	8.17e-06	guard cell	stamen
AT4G12730	FLA2	1.30623	0.000204658	guard cell	stamen
AT5G16250	---	1.30105	7.27e-06	guard cell	stamen
AT5G10170	IPS3	1.29952	0.0067333	guard cell	stamen
AT5G18660	DVR	1.29897	3.71e-12	guard cell	stamen
AT5G45970	ARAC2	1.29732	4.62e-05	guard cell	stamen
AT1G09200	HTR2	1.29697	1.39e-06	guard cell	stamen
AT5G45650	SBT5.6	1.28834	0.0077151	guard cell	stamen
AT2G14660	---	1.28805	0.00120811	guard cell	stamen
AT2G36570	PXC1	1.28764	7.53e-05	guard cell	stamen
AT1G28480	GRXC9	1.28755	0.0285141	guard cell	stamen
AT1G62780	---	1.28743	1.6e-06	guard cell	stamen
AT5G65640	BHLH93	1.27751	8.8e-06	guard cell	stamen
AT4G31800	WRKY18	1.27615	0.00522595	guard cell	stamen
AT1G79420	---	1.27298	0.000202772	guard cell	stamen
AT3G50950	RPP13L4	1.2722	0.000219482	guard cell	stamen
AT2G39730	RCA	1.27043	4.47e-05	guard cell	stamen
AT3G16470	JAL35	1.26708	0.02658	guard cell	stamen
AT1G15820	LHCB6	1.26222	2.17e-08	guard cell	stamen
AT1G52910	---	1.25582	0.0286384	guard cell	stamen
AT3G26310	CYP71B35	1.25373	0.0068681	guard cell	stamen
AT5G40380	CRK42	1.25355	0.00103175	guard cell	stamen
AT1G22360	UGT85A2	1.25149	0.0303144	guard cell	stamen
AT5G50740	---	1.24608	0.000200197	guard cell	stamen
AT5G46050	NPF5.2	1.24419	0.0393494	guard cell	stamen
AT5G58670	PLC1	1.24217	0.00156353	guard cell	stamen
AT3G45140	LOX2	1.24216	2.56e-05	guard cell	stamen
AT1G72610	GLP1	1.24207	0.000999892	guard cell	stamen
AT1G14345	---	1.23706	0.000145001	guard cell	stamen
AT3G20670	HTA13	1.23468	6.18e-06	guard cell	stamen
AT1G56510	ADR2	1.23205	0.000701043	guard cell	stamen
AT1G21050	---	1.22914	7.45e-05	guard cell	stamen
AT2G42690	---	1.22469	7.58e-06	guard cell	stamen
AT4G28740	---	1.22241	0.000105335	guard cell	stamen
AT4G35250	---	1.22222	2.95e-07	guard cell	stamen
AT5G27290	---	1.22093	3.61e-05	guard cell	stamen
AT2G30010	TBL45	1.21909	7.46e-06	guard cell	stamen
AT4G17600	LIL3.1	1.21832	8.38e-07	guard cell	stamen
AT1G30530	UGT78D1	1.21831	1.39e-11	guard cell	stamen
AT4G03280	PETC	1.21816	1.32e-09	guard cell	stamen
AT2G44840	ERF13	1.21798	0.00246041	guard cell	stamen
AT1G04770	---	1.21432	0.000985491	guard cell	stamen
AT5G60490	FLA12	1.21148	5.11e-08	guard cell	stamen
AT1G22590	AGL87	1.21134	0.000701043	guard cell	stamen
AT5G08050	---	1.21071	1.15e-06	guard cell	stamen
AT4G24350	---	1.21007	0.0392637	guard cell	stamen
AT3G10570	CYP77A6	1.2061	1.6e-09	guard cell	stamen
AT3G52370	FLA15	1.20478	0.000177891	guard cell	stamen
AT1G80760	NIP6-1	1.20436	0.00814837	guard cell	stamen
AT1G55910	ZIP11	1.20201	0.0117235	guard cell	stamen
AT5G67150	---	1.20111	0.000127407	guard cell	stamen
AT3G10840	---	1.20074	1.89e-07	guard cell	stamen
AT5G38530	TSBtype2	1.19908	0.0104387	guard cell	stamen
AT1G08380	PSAO	1.19771	2.82e-12	guard cell	stamen
AT1G16260	WAKL8	1.19528	0.0466633	guard cell	stamen
AT2G16740	UBC29	1.19208	0.00755896	guard cell	stamen
AT5G67160	EPS1	1.19093	1.37e-05	guard cell	stamen
AT4G25830	---	1.19078	0.00212779	guard cell	stamen
AT1G49010	---	1.18721	1.34e-05	guard cell	stamen
AT1G66970	SVL2	1.18654	0.00116934	guard cell	stamen
AT3G50820	PSBO2	1.18131	0.00105838	guard cell	stamen
AT1G64700	---	1.18062	0.0422796	guard cell	stamen
AT2G40750	WRKY54	1.18007	0.0352471	guard cell	stamen
AT2G30540	GRXS9	1.17887	0.0040705	guard cell	stamen
AT3G62030	ROC4	1.17795	1.76e-16	guard cell	stamen
AT2G35370	GDH1	1.17669	1.95e-06	guard cell	stamen
AT1G52400	BGLU18	1.17431	0.0440075	guard cell	stamen
AT5G64850	---	1.17371	2.53e-07	guard cell	stamen
AT1G11700	---	1.17168	2.34e-05	guard cell	stamen
AT5G66770	SCL4	1.17096	2.9e-06	guard cell	stamen
AT2G04780	FLA7	1.17032	2.21e-19	guard cell	stamen
AT1G51070	bHLH115	1.16977	5.77e-05	guard cell	stamen
AT5G43750	PNSB5	1.16935	1.02e-10	guard cell	stamen
AT5G17170	ENH1	1.16886	4.37e-08	guard cell	stamen
AT2G38640	---	1.16714	3.58e-06	guard cell	stamen
AT4G30610	SCPL24	1.16576	0.0137738	guard cell	stamen
AT3G10060	FKBP16-4	1.16452	8.68e-11	guard cell	stamen
AT4G28100	---	1.16224	0.00288199	guard cell	stamen
AT1G22160	---	1.15907	0.0223437	guard cell	stamen
AT2G22240	IPS2	1.15075	0.00183861	guard cell	stamen
AT1G26100	CYB561D	1.14962	0.00648141	guard cell	stamen
AT1G25510	---	1.1484	0.037693	guard cell	stamen
AT3G19370	---	1.14727	0.000945245	guard cell	stamen
AT4G36010	---	1.14669	0.00107551	guard cell	stamen
AT4G37930	SHM1	1.14428	6.61e-14	guard cell	stamen
AT4G32980	ATH1	1.14399	0.00031907	guard cell	stamen
AT1G17970	---	1.14241	0.0282487	guard cell	stamen
AT3G02640	---	1.142	9.7e-06	guard cell	stamen
AT1G29980	---	1.14065	0.000848278	guard cell	stamen
AT3G25780	AOC3	1.14034	0.00171077	guard cell	stamen
AT3G48420	CBBY	1.14024	1.53e-08	guard cell	stamen
AT1G19640	JMT	1.13806	6.14e-06	guard cell	stamen
AT1G69700	HVA22C	1.13793	2.33e-07	guard cell	stamen
AT1G54040	ESP	1.13708	0.0450607	guard cell	stamen
AT1G54820	---	1.13487	1.45e-05	guard cell	stamen
AT3G22210	---	1.13302	6.96e-06	guard cell	stamen
AT1G22630	---	1.13217	0.00675068	guard cell	stamen
AT3G43800	GSTU27	1.13211	0.000119418	guard cell	stamen
AT1G19950	HVA22H	1.13202	0.000617948	guard cell	stamen
AT2G30150	---	1.1304	0.000317404	guard cell	stamen
AT4G23180	CRK10	1.12973	0.0282645	guard cell	stamen
AT5G19730	PME53	1.12958	0.00449471	guard cell	stamen
AT3G26570	PHT2;1	1.12954	0.000234695	guard cell	stamen
AT2G01680	---	1.1278	0.000153893	guard cell	stamen
AT3G44260	CAF1-9	1.12773	0.0010998	guard cell	stamen
AT3G04790	RPI3	1.12721	8.11e-18	guard cell	stamen
AT1G30380	PSAK	1.12392	2.25e-09	guard cell	stamen
AT3G26060	ATPRX Q	1.12124	2.17e-09	guard cell	stamen
AT1G64500	---	1.12044	0.0152525	guard cell	stamen
AT2G03090	EXPA15	1.11932	1.55e-08	guard cell	stamen
AT5G65360	HTR2	1.11907	8.09e-11	guard cell	stamen
AT2G20870	---	1.11446	0.00192464	guard cell	stamen
AT1G57770	---	1.11347	0.0191623	guard cell	stamen
AT3G48460	---	1.11343	6.48e-06	guard cell	stamen
AT2G06925	PLA2-ALPHA	1.11185	0.0178574	guard cell	stamen
AT5G67460	---	1.10749	0.00716641	guard cell	stamen
AT4G38960	---	1.10695	0.0489903	guard cell	stamen
AT1G45474	LHCA5	1.10609	3.42e-07	guard cell	stamen
AT3G49260	iqd21	1.10246	0.00547603	guard cell	stamen
AT5G59870	HTA6	1.09973	6.02e-05	guard cell	stamen
AT3G53190	---	1.09496	0.000131202	guard cell	stamen
AT5G41460	---	1.09485	0.0280636	guard cell	stamen
AT1G74880	ndhO	1.09469	0.000212245	guard cell	stamen
AT4G21280	PSBQ1	1.0922	2.81e-09	guard cell	stamen
AT1G32060	PRK	1.08967	1.53e-06	guard cell	stamen
AT4G10340	LHCB5	1.089	0.000330619	guard cell	stamen
AT2G39470	PNSL1	1.08605	1.1e-05	guard cell	stamen
AT5G64310	AGP1	1.08579	0.00122287	guard cell	stamen
AT2G05940	RIPK	1.08559	6e-08	guard cell	stamen
AT5G20630	GER3	1.08464	8.78e-05	guard cell	stamen
AT1G15960	NRAMP6	1.08366	0.0134398	guard cell	stamen
AT5G42720	---	1.08311	0.00201769	guard cell	stamen
AT4G24930	---	1.08143	0.000124197	guard cell	stamen
AT5G16400	TRXF2	1.07528	3.2e-06	guard cell	stamen
AT2G44940	ERF034	1.07513	0.000394698	guard cell	stamen
AT3G54430	SRS6	1.06902	0.00258789	guard cell	stamen
AT3G46830	RABA2C	1.06768	0.0489774	guard cell	stamen
AT1G54780	TLP18.3	1.06724	1.81e-08	guard cell	stamen
AT5G19250	---	1.06723	2.47e-07	guard cell	stamen
AT3G53470	---	1.06562	0.000184099	guard cell	stamen
AT3G63120	CYCU3-1	1.06474	0.00098432	guard cell	stamen
AT4G36020	CSP1	1.06428	0.00304311	guard cell	stamen
AT1G01120	KCS1	1.06318	0.00237531	guard cell	stamen
AT1G69780	ATHB-13	1.06225	0.00096612	guard cell	stamen
AT4G16990	RLM3	1.06191	0.00111228	guard cell	stamen
AT4G17500	ERF1A	1.06136	0.0122042	guard cell	stamen
AT2G06520	PSBX	1.05967	2.71e-05	guard cell	stamen
AT2G43530	ATTI3	1.05575	3.06e-06	guard cell	stamen
AT1G03130	PSAD2	1.05555	1.42e-05	guard cell	stamen
AT4G23670	---	1.04872	0.0018942	guard cell	stamen
AT5G19500	---	1.0474	0.000318502	guard cell	stamen
AT2G10940	---	1.04648	0.00586602	guard cell	stamen
AT2G23690	---	1.0425	0.00862899	guard cell	stamen
AT3G08920	STR10	1.04141	0.000350149	guard cell	stamen
AT5G13140	---	1.04126	8.14e-06	guard cell	stamen
AT5G64040	PSAN	1.04089	3.14e-06	guard cell	stamen
AT1G52410	TSA1	1.04049	0.0137202	guard cell	stamen
AT2G27740	---	1.04012	2.47e-05	guard cell	stamen
AT4G32260	---	1.0392	7.13e-07	guard cell	stamen
AT4G28750	PSAE1	1.0365	1.39e-07	guard cell	stamen
AT5G02120	OHP1	1.03607	0.000120545	guard cell	stamen
AT5G19220	ADG2	1.03547	3.14e-06	guard cell	stamen
AT4G26790	---	1.03352	0.000285727	guard cell	stamen
AT5G51890	PER66	1.03298	0.0103656	guard cell	stamen
AT4G05180	PSBQ2	1.03252	9.66e-12	guard cell	stamen
AT1G26770	ATEXPA10	1.02869	2.71e-05	guard cell	stamen
AT1G80050	APT2	1.02812	0.0127489	guard cell	stamen
AT2G28760	UXS6	1.0268	0.000114215	guard cell	stamen
AT4G23990	CSLG3	1.02672	0.00886626	guard cell	stamen
AT1G80640	---	1.02553	0.000273869	guard cell	stamen
AT3G26290	CYP71B26	1.02529	0.00888114	guard cell	stamen
AT3G16140	PSAH1	1.02515	1.32e-09	guard cell	stamen
AT1G19050	ARR7	1.0245	0.0297176	guard cell	stamen
AT1G64680	---	1.02428	0.00390724	guard cell	stamen
AT1G74430	MYB95	1.02419	0.000148659	guard cell	stamen
AT5G48300	APS1	1.02275	0.00188606	guard cell	stamen
AT5G66190	LFNR1	1.02266	3.31e-10	guard cell	stamen
AT5G28500	RAF1.1	1.02174	3.56e-10	guard cell	stamen
AT3G22840	ELIP1	1.01922	0.0407822	guard cell	stamen
AT1G17420	LOX3	1.01915	7.74e-05	guard cell	stamen
AT2G29420	GSTU7	1.01811	0.000193854	guard cell	stamen
AT4G24570	PUMP4	1.01634	0.0195098	guard cell	stamen
AT4G13940	SAHH1	1.01611	0.00811038	guard cell	stamen
AT1G64770	NDF2	1.01511	1e-05	guard cell	stamen
AT4G15620	---	1.01463	0.00557787	guard cell	stamen
AT3G54400	---	1.01384	2.02e-09	guard cell	stamen
AT4G39710	PNSL4	1.01381	9.7e-06	guard cell	stamen
AT4G21870	HSP15.4	1.01376	0.00115241	guard cell	stamen
AT4G01150	CURT1A	1.0128	4.48e-08	guard cell	stamen
AT4G27700	---	1.01213	4.94e-05	guard cell	stamen
AT3G15520	CYP37	1.01154	9.06e-08	guard cell	stamen
AT1G27950	LTPG1	1.01092	1.56e-07	guard cell	stamen
AT4G09650	ATPD	1.01088	6.14e-09	guard cell	stamen
AT5G13630	CHLH	1.01055	0.00145544	guard cell	stamen
AT1G27130	GSTU13	1.00894	0.0335781	guard cell	stamen
AT5G07990	CYP75B1	1.00775	0.000549654	guard cell	stamen
AT2G26190	IQM4	1.00653	0.0215886	guard cell	stamen
AT1G66130	---	1.00637	0.00815354	guard cell	stamen
AT1G66940	---	1.00369	0.0138849	guard cell	stamen
AT4G33010	GLDP1	1.00356	1.29e-05	guard cell	stamen
AT1G07790	HTB1	1.00241	0.001561	guard cell	stamen
AT1G06680	PSBP1	1.00217	0.00149105	guard cell	stamen
AT1G17820	---	4.7454	0.000629595	guard cell	-
AT5G42530	---	3.72057	0.00201116	guard cell	-
AT4G22690	CYP706A1	3.33936	4.48e-08	guard cell	-
AT1G30800	---	3.31009	0.0183105	guard cell	-
AT1G73325	---	3.27055	1.73e-17	guard cell	-
AT2G36870	XTH32	3.25916	0.00178375	guard cell	-
AT1G72910	---	3.18661	0.0168608	guard cell	-
AT4G10290	---	3.12858	0.0247476	guard cell	-
AT5G07322	---	3.09529	0.0144642	guard cell	-
AT4G20990	ACA4	3.07326	0.0149194	guard cell	-
AT1G72930	TIR	3.01371	1.3e-06	guard cell	-
AT5G46490	---	3.00007	0.036893	guard cell	-
AT3G61880	CYP78A9	2.96714	0.0198378	guard cell	-
AT3G06120	MUTE	2.95972	0.0043019	guard cell	-
AT2G25770	---	2.87338	0.0158592	guard cell	-
AT1G16410	CYP79F1	2.77504	0.0481891	guard cell	-
AT4G38820	---	2.68535	0.0482631	guard cell	-
AT4G22710	CYP706A2	2.63308	0.000399265	guard cell	-
AT5G53210	SPCH	2.52467	0.0019003	guard cell	-
AT3G23120	AtRLP38	2.47827	0.00465155	guard cell	-
AT3G09870	---	2.43741	0.019782	guard cell	-
AT4G37925	NDHM	2.38676	5.54e-20	guard cell	-
AT1G33720	CYP76C6	2.37163	0.0499052	guard cell	-
AT5G38420	RBCS-2B	2.36537	2.17e-09	guard cell	-
AT5G41040	HHT1	2.26058	0.0120132	guard cell	-
AT4G15975	---	2.21757	0.0188701	guard cell	-
AT1G68725	AGP19	2.18212	8.11e-18	guard cell	-
AT5G21430	ndhU	2.16401	0.000225966	guard cell	-
AT1G76680	OPR1	2.1547	1.52e-06	guard cell	-
AT5G14200	IMDH3	2.09675	0.000798259	guard cell	-
AT3G62760	GSTF13	2.08592	0.0202005	guard cell	-
AT2G30432	TCL1	2.01259	0.0160733	guard cell	-
AT5G24780	VSP1	1.94563	0.00016209	guard cell	-
AT5G24770	VSP2	1.94009	0.00147863	guard cell	-
AT5G12340	---	1.93481	0.0434784	guard cell	-
AT4G18250	---	1.92537	0.01067	guard cell	-
AT1G67640	---	1.89002	0.0318977	guard cell	-
AT2G01918	PQL3	1.86877	0.0108709	guard cell	-
AT2G39560	---	1.8509	0.00231288	guard cell	-
AT4G08870	ARGAH2	1.84375	1.52e-07	guard cell	-
AT2G20590	RTNLB17	1.83601	0.00303571	guard cell	-
AT5G25090	ENODL13	1.79595	1.65e-05	guard cell	-
AT3G25770	AOC2	1.79425	0.019782	guard cell	-
AT4G32780	---	1.7898	0.000629595	guard cell	-
AT5G35740	---	1.78259	0.000724142	guard cell	-
AT1G58602	---	1.76913	0.000399265	guard cell	-
AT1G80080	TMM	1.7487	0.000154086	guard cell	-
AT4G11900	---	1.74199	0.0322624	guard cell	-
AT4G23250	EMB1290	1.72925	0.0314304	guard cell	-
AT3G15550	---	1.72856	0.00382521	guard cell	-
AT5G25040	---	1.7053	0.026698	guard cell	-
AT3G26200	CYP71B22	1.69187	0.0385227	guard cell	-
AT4G30090	---	1.69023	0.0023481	guard cell	-
AT2G46660	CYP78A6	1.68533	0.0373069	guard cell	-
AT3G54600	DJ1F	1.68412	2.34e-06	guard cell	-
AT4G39320	---	1.68357	6.17e-08	guard cell	-
AT1G62630	---	1.65534	0.0214128	guard cell	-
AT2G43910	ATHOL1	1.58532	1.1e-12	guard cell	-
AT3G15357	---	1.58061	0.04996	guard cell	-
AT4G09990	GXM2	1.57936	2.32e-07	guard cell	-
AT5G07000	SOT14	1.57891	0.001561	guard cell	-
AT4G24265	---	1.55698	0.00667609	guard cell	-
AT2G41370	NPR5	1.53188	0.0056164	guard cell	-
AT3G14420	GLO1	1.52084	1.39e-11	guard cell	-
AT1G28390	---	1.50122	0.0205141	guard cell	-
AT2G47370	---	1.48937	1.07e-09	guard cell	-
AT1G61930	---	1.46709	0.000228248	guard cell	-
AT1G75891	---	1.4561	0.0166035	guard cell	-
AT5G05160	---	1.44671	0.00285209	guard cell	-
AT2G25060	ENODL14	1.43623	0.00337719	guard cell	-
AT5G38410	---	1.42575	3.06e-06	guard cell	-
AT2G01913	---	1.41926	5.41e-07	guard cell	-
AT4G00165	---	1.41744	0.0182531	guard cell	-
AT2G32990	AtGH9B8	1.40065	0.0420147	guard cell	-
AT5G15780	---	1.39529	0.00054005	guard cell	-
AT1G15550	GA3OX1	1.38804	0.0347059	guard cell	-
AT3G48280	CYP71A25	1.38485	0.00425309	guard cell	-
AT5G09530	---	1.3635	0.0142525	guard cell	-
AT3G61750	---	1.3619	0.0195453	guard cell	-
AT3G55660	ROPGEF6	1.36	0.000608277	guard cell	-
AT1G33790	JAL4	1.34591	0.00746341	guard cell	-
AT2G27402	---	1.33156	0.0019003	guard cell	-
AT3G63200	PLP9	1.33121	0.010571	guard cell	-
AT1G52040	MBP1	1.3298	0.00473969	guard cell	-
AT5G38300	---	1.32535	0.0434373	guard cell	-
AT5G01910	---	1.31615	0.0362224	guard cell	-
AT1G72210	BHLH96	1.31234	0.00287411	guard cell	-
AT4G23060	IQD22	1.30329	0.000821516	guard cell	-
AT1G23340	---	1.27788	0.0158362	guard cell	-
AT4G11211	---	1.27691	0.00155487	guard cell	-
AT1G52030	F-ATMBP	1.27568	0.0133621	guard cell	-
AT3G51220	---	1.27504	2.21e-09	guard cell	-
AT3G06880	---	1.2713	0.000152567	guard cell	-
AT4G38210	EXPA20	1.2397	0.00415801	guard cell	-
AT5G51850	---	1.22962	0.00371013	guard cell	-
AT5G56120	---	1.22437	0.0118709	guard cell	-
AT1G17960	---	1.21067	0.004782	guard cell	-
AT3G28345	ABCB15	1.20985	7.32e-05	guard cell	-
AT1G27030	---	1.20877	0.00638434	guard cell	-
AT2G46535	---	1.20638	0.0113594	guard cell	-
AT2G23600	ACL	1.19383	0.00714394	guard cell	-
AT4G03100	ROPGAP2	1.19128	0.0401964	guard cell	-
AT2G38995	---	1.17789	2.41e-12	guard cell	-
AT5G41740	---	1.17763	0.0120132	guard cell	-
AT5G38990	---	1.17343	6.14e-09	guard cell	-
AT4G17680	---	1.17051	0.0070248	guard cell	-
AT2G34430	LHB1B1	1.16995	0.0025469	guard cell	-
AT1G28670	ARAB-1	1.16537	0.0184805	guard cell	-
AT1G26761	---	1.165	0.00798597	guard cell	-
AT5G59920	ULI3	1.15736	0.00141057	guard cell	-
AT2G21530	---	1.15349	4e-11	guard cell	-
AT4G24275	---	1.15339	0.0282946	guard cell	-
AT5G67620	---	1.13919	0.00517737	guard cell	-
AT5G66330	---	1.12082	1.51e-07	guard cell	-
AT3G24535	---	1.11816	0.000399265	guard cell	-
AT4G35730	---	1.11769	0.0207321	guard cell	-
AT2G16850	PIP2-8	1.11155	0.00892031	guard cell	-
AT1G69440	AGO7	1.10595	0.00656013	guard cell	-
AT2G18300	---	1.10512	0.039448	guard cell	-
AT5G26670	PAE10	1.08749	0.0126647	guard cell	-
AT5G50150	---	1.08363	0.000186565	guard cell	-
AT3G02550	LBD41	1.06475	2.33e-07	guard cell	-
AT4G20040	---	1.0645	0.00856828	guard cell	-
AT1G09440	---	1.06319	1.16e-05	guard cell	-
AT4G23020	---	1.06318	0.0178183	guard cell	-
AT3G17680	---	1.06017	0.0347074	guard cell	-
AT5G60200	DOF5.3	1.05981	0.000761728	guard cell	-
AT4G37750	ANT	1.05353	0.00772344	guard cell	-
AT4G25760	GDU2	1.04573	0.0220661	guard cell	-
AT1G01200	RABA3	1.03921	0.0319689	guard cell	-
AT2G37180	PIP2-3	1.03779	0.000785514	guard cell	-
AT2G19780	---	1.03375	0.000500034	guard cell	-
AT5G05180	---	1.02662	0.000149311	guard cell	-
AT2G20750	EXPB1	1.0256	0.0285558	guard cell	-
AT1G61260	---	1.02504	0.0304416	guard cell	-
AT2G02540	ZHD3	1.02435	0.0195098	guard cell	-
AT3G14415	---	1.02279	1.57e-05	guard cell	-
AT4G23790	TBL24	1.02008	0.00734239	guard cell	-
AT3G49750	AtRLP44	1.01321	0.00506059	guard cell	-
AT4G15480	UGT84A1	1.01206	0.0172202	guard cell	-
AT2G23672	---	1.01183	1.45e-10	guard cell	-
AT2G03505	---	1.00943	0.00551157	guard cell	-
AT5G36800	---	1.00912	0.0423962	guard cell	-
AT5G59732	---	1.00839	4.77e-05	guard cell	-
AT5G36710	---	1.00015	0.0462258	guard cell	-
AT2G39060	SWEET9	3.00605	1.64e-05	-	stamen
AT1G66120	AAE11	2.96577	0.00316226	-	stamen
AT5G57520	ZFP2	2.72848	0.000665431	-	stamen
AT1G70270	---	2.6571	0.0127421	-	stamen
AT4G23496	SP1L5	2.56248	0.0421627	-	stamen
AT1G59730	TRX7	2.37295	0.020104	-	stamen
AT3G01530	MYB57	2.23599	0.0182271	-	stamen
AT5G39220	---	1.93621	2.26e-13	-	stamen
AT4G15160	---	1.58597	9.51e-09	-	stamen
AT1G69120	AP1	1.52321	0.0392637	-	stamen
AT5G05340	PER52	1.50313	0.0413268	-	stamen
AT2G42990	---	1.49079	8.48e-08	-	stamen
AT3G30340	---	1.48605	0.00150469	-	stamen
AT2G26480	UGT76D1	1.36613	0.00755308	-	stamen
AT1G26760	ATXR1	1.35632	0.0197165	-	stamen
AT1G58430	RXF26	1.31636	7.47e-07	-	stamen
AT1G63710	CYP86A7	1.31237	3.29e-08	-	stamen
AT5G22430	---	1.28909	0.000842371	-	stamen
AT5G44620	CYP706A3	1.28815	0.00269974	-	stamen
AT1G77870	MUB5	1.1501	0.00627083	-	stamen
AT1G01600	CYP86A4	1.14501	2.7e-06	-	stamen
AT5G55720	---	1.11659	8.5e-06	-	stamen
AT2G36760	UGT73C2	1.03073	0.0447791	-	stamen
AT3G22125	---	5.03462	3.71e-08	-	-
AT5G63170	---	4.90768	3.98e-06	-	-
AT1G21928	---	3.9928	0.00194729	-	-
AT1G54000	GLL22	3.92282	1.9e-06	-	-
AT1G21925	---	3.83988	0.00483007	-	-
AT1G70080	TPS06	3.65616	0.000619775	-	-
AT5G09280	---	3.62227	0.00295568	-	-
AT4G22660	---	3.54438	6.61e-05	-	-
AT3G27329	---	3.51789	0.00255052	-	-
AT1G75945	---	3.51483	6.08e-11	-	-
AT1G58525	---	3.49744	4.77e-05	-	-
AT5G12070	SPH4	3.37396	0.00150469	-	-
AT1G58248	---	3.32285	0.00478092	-	-
AT1G58242	---	3.31941	0.0322624	-	-
AT3G19940	STP10	3.31779	0.0025566	-	-
AT1G55770	---	3.31509	1.8e-05	-	-
AT3G44170	---	3.24373	0.00554832	-	-
AT3G02670	---	3.21513	0.0164387	-	-
AT5G04400	anac077	3.12015	0.0164446	-	-
AT2G20800	NDB4	3.10553	0.00174426	-	-
AT5G65510	AIL7	3.04708	0.0133565	-	-
AT5G17030	UGT78D3	3.02163	3.33e-06	-	-
AT2G08460	---	2.99523	0.00620288	-	-
AT5G03810	---	2.96154	0.0212009	-	-
AT3G59180	---	2.92539	0.0275977	-	-
AT5G11820	---	2.91868	6.23e-05	-	-
AT1G31163	---	2.91295	0.0217562	-	-
AT2G05400	---	2.90471	0.00826405	-	-
AT3G26610	---	2.88046	9.87e-07	-	-
AT4G33885	---	2.86346	0.0292318	-	-
AT3G59620	JAL39	2.85099	0.00909098	-	-
AT5G19650	OFP8	2.84773	0.0284743	-	-
AT5G42235	---	2.82004	0.013017	-	-
AT3G21840	ASK7	2.81426	0.0114281	-	-
AT3G55780	---	2.78531	0.0334886	-	-
AT2G07020	---	2.783	0.0384787	-	-
AT1G53010	ATL19	2.77508	0.00215412	-	-
AT3G21850	ASK9	2.7673	3.31e-05	-	-
AT2G27780	---	2.75362	0.0370095	-	-
AT4G34419	---	2.65319	0.0492528	-	-
AT3G49845	---	2.65319	0.0492528	-	-
AT5G38000	---	2.63882	6.79e-06	-	-
AT4G39490	CYP96A10	2.59372	0.00755761	-	-
AT1G24020	MLP423	2.57091	6.19e-26	-	-
AT5G38440	SPH9	2.5405	0.0486053	-	-
AT5G38800	BZIP43	2.4918	0.00528574	-	-
AT1G67105	---	2.49065	0.0016809	-	-
AT1G54300	---	2.48038	0.011746	-	-
AT1G05427	---	2.36559	0.0213218	-	-
AT3G26742	---	2.35314	7.23e-05	-	-
AT1G69180	CRC	2.32549	6.4e-05	-	-
AT2G31540	---	2.32225	0.0126822	-	-
AT3G11680	---	2.30265	0.00551852	-	-
AT2G42800	AtRLP29	2.23114	0.00850149	-	-
AT4G19330	---	2.21598	0.0483188	-	-
AT4G03292	---	2.1351	0.0182531	-	-
AT3G23290	LSH4	2.12195	0.000150377	-	-
AT1G04660	---	2.10654	0.0126647	-	-
AT1G26355	SP1L1	2.10623	0.0224251	-	-
AT1G09720	NET2B	2.10545	0.0222271	-	-
AT1G80315	---	2.09712	0.0227864	-	-
AT5G07780	FH19	2.08899	0.00634884	-	-
AT2G18328	RL4	2.0793	0.012677	-	-
AT5G55410	---	2.05833	0.0244981	-	-
AT2G27990	BLH8	2.05542	0.00207239	-	-
AT2G32788	---	2.03802	0.0314679	-	-
AT4G27170	AT2S4	2.02013	2.17e-08	-	-
AT1G26790	---	2.01345	0.0051944	-	-
AT5G26673	---	1.9839	0.00320987	-	-
AT4G30250	---	1.97221	0.0325071	-	-
AT5G49615	TAS3b	1.9324	0.00338903	-	-
AT1G68360	GIS3	1.92507	0.0387993	-	-
AT3G12890	ASML2	1.91691	0.0335348	-	-
AT4G22214	---	1.91566	0.0067543	-	-
AT2G26520	---	1.90488	0.023435	-	-
AT5G35715	CYP71B8	1.90421	0.000192085	-	-
AT4G28485	DMP7	1.89663	0.000482655	-	-
AT1G64210	---	1.87552	0.0178063	-	-
AT3G06025	---	1.87186	0.0218122	-	-
AT1G09812	---	1.85232	0.0433023	-	-
AT4G05030	---	1.81683	0.000960869	-	-
AT1G65710	---	1.81238	0.0259032	-	-
AT4G14730	---	1.74953	0.00430326	-	-
AT5G62340	---	1.73251	0.0378957	-	-
AT1G76080	CDSP32	1.72523	1.28e-14	-	-
AT1G68723	---	1.70149	0.000129406	-	-
AT5G63090	LOB	1.69542	0.00799565	-	-
AT5G15120	PCO1	1.68437	2.44e-08	-	-
AT2G16210	---	1.6743	1.72e-06	-	-
AT2G35850	---	1.64473	0.0479243	-	-
AT1G10750	---	1.63913	0.00604712	-	-
AT4G31910	BAT1	1.60799	0.00041811	-	-
AT1G62360	STM	1.57884	0.000997233	-	-
AT3G10000	EDA31	1.57345	0.0356524	-	-
AT3G60415	---	1.55642	0.0199943	-	-
AT3G03530	NPC4	1.51996	0.00136408	-	-
AT5G24820	---	1.51306	0.0408425	-	-
AT2G45650	AGL6	1.50035	0.00736033	-	-
AT3G10910	ATL72	1.49659	0.0477838	-	-
AT4G05775	---	1.48377	0.0355117	-	-
AT3G60900	FLA10	1.46464	0.0128775	-	-
AT5G14070	GRXC8	1.45454	0.0116825	-	-
AT5G05280	ATL73	1.44855	0.0470913	-	-
AT1G02335	GL22	1.44083	0.000335532	-	-
AT2G06200	AtGRF6	1.4099	0.0219805	-	-
AT1G31320	LBD4	1.39375	0.0294439	-	-
AT4G12450	---	1.33297	0.00553369	-	-
AT2G08340	---	1.32251	0.0292048	-	-
AT4G16983	---	1.31636	0.00207097	-	-
AT3G07490	CML3	1.30731	0.0328565	-	-
AT5G14150	---	1.28823	0.00390724	-	-
AT1G70720	---	1.27832	0.00662792	-	-
AT1G14390	---	1.27751	0.0202005	-	-
AT1G73140	TBL31	1.27709	5.62e-09	-	-
AT1G01810	---	1.26724	0.0104096	-	-
AT3G56100	MRLK	1.26671	0.010886	-	-
AT1G27045	---	1.25999	1.18e-07	-	-
AT2G41610	---	1.24753	0.000404619	-	-
AT1G30170	---	1.24691	0.00458891	-	-
AT1G13635	---	1.24121	7.17e-05	-	-
AT3G15870	ADS3.2	1.20478	0.00117288	-	-
AT2G14210	ANR1	1.19956	0.0403228	-	-
AT3G15050	IQD10	1.19677	0.00144992	-	-
AT4G08910	---	1.19271	0.0075653	-	-
AT4G13540	---	1.17629	0.00440826	-	-
AT1G13420	SOT8	1.16711	0.00415305	-	-
AT3G06868	---	1.16396	0.033872	-	-
AT4G22640	---	1.15929	0.00344818	-	-
AT5G56850	---	1.14236	0.000103134	-	-
AT5G18930	SAMDC4	1.14074	0.00397855	-	-
AT1G15760	---	1.13416	0.0389162	-	-
AT2G30650	---	1.12618	0.000323688	-	-
AT2G38860	DJ1E	1.1238	0.00176756	-	-
AT5G28380	---	1.10929	0.00397855	-	-
AT2G01520	MLP328	1.0957	8.53e-06	-	-
